# Supplementary material for: The emerging health impact of voluntary medical male circumcision in Zimbabwe: An evaluation using three epidemiological models
Source: PLoS One. 2018 Jul 18;13(7):e0199453. doi: 10.1371/journal.pone.0199453 (PMC6051576; doi:10.1371/journal.pone.0199453)
Supplement: S2 File — Table A. Self-reported Male Circumcision status, in national household surveys. Table B. Program-reported numbers of Voluntary Medical Male Circumcisions in Zimbabwe, by age group, province and year, 2009–2016; and resulting estimated proportion of men circumcised at 2016. (XLSX) [file pone.0199453.s002.xlsx]

## Sheet: targets overview
VMMC targets by province and district
Region	District	Targets, by district					Targets, by region										PEPFAR COP 2017 targets			PEPFAR central funds targets = CDC?				Check: SUM OF PEPFAR COP 2017+Central funds
		2017	2018	2019	2020	2021	2017	2018	2019	2020	2021		Global Fund	PEPFAR	BMGF		2019	2020	2021	2019	2020	2021		2019	2020	2021
Bulawayo							9523.44	2398.59	5988.07	5143.22	6656.58													0	0	0
Bulawayo	Bulawayo	9523.44	2398.59	5988.07	5143.22	6656.58								1
Harare							34787.6	64155.3	67847.2	68401.8	16693.6
Harare	Harare	34787.6	64155.3	67847.2	68401.8	16693.6								1
Manicaland							45135.4	56342.2	43633.5	21360.3	20864.4
Manicaland	Buhera	3333.33	4200.12	3785.71	4955.84	6107.19									1
Manicaland	Chimanimani	2431.27	4843.14	5076.61	918.583	1241.64							1
Manicaland	Chipinge	12520	8688.17	6635.04	2997.69	3063.45								1
Manicaland	Makoni	9180	12096	7406.74	2673.62	3161.79								1
Manicaland	Mutare	12227	18147.8	15541.7	3561.19	4668.84								1
Manicaland	Mutasa	3000	4333.66	3014.87	5170.92	1360.86									1
Manicaland	Nyanga	2443.79	4033.45	2172.77	1082.48	1260.6							1
Mashonaland Central							36760.5	33827.2	37274.9	17980.7	14185.1
Mashonaland Central	Bindura	1750	5614.71	4352.98	1582.82	1813.9									1
Mashonaland Central	Centenary	3166.67	3815.37	3639.31	4232.44	946.021									1
Mashonaland Central	Guruve	8590	7679.08	6163.18	1718.49	2135.72								1
Mashonaland Central	Mazowe	7615	1496.91	11435.7	2680.02	2556.85								1
Mashonaland Central	Mbire	6210	6148.96	4261.39	1352.24	1743.62								1
Mashonaland Central	Mount Darwin	7076.38	5501.48	3335.95	2105.94	2217.13								1
Mashonaland Central	Rushinga	1352.46	2238.37	2219.37	2493.21	549.566							1
Mashonaland Central	Shamva	1000	1332.31	1867.02	1815.57	2222.24									1
Mashonaland East							25103.1	39486.3	32079.1	35746.5	15420.6
Mashonaland East	Chikomba	2500	5290.88	3922.94	974.732	1259.69									1
Mashonaland East	Goromonzi	3500	9735.03	9843.6	10941.9	2272.76								1
Mashonaland East	Marondera	3710	5622.84	2823.3	1656.92	1846.8								1
Mashonaland East	Mudzi	2416.67	3535.25	3343.12	3856.29	4345.63									1
Mashonaland East	Murehwa	3710	4945.45	2772.19	6672.58	1761.13								1
Mashonaland East	Mutoko	3166.67	3556.63	2767.41	4062.68	1217.38									1
Mashonaland East	Seke	2750	1135.71	913.855	1121.23	1149.36									1
Mashonaland East	UMP	2016.47	3802.86	3835.06	4223.54	867.027							1
Mashonaland East	Wedza	1333.33	1861.64	1857.6	2236.7	700.796									1
Mashonaland West							35355.6	58941.1	47370.2	30711.1	16405.8
Mashonaland West	Chegutu	11240	8200.58	4925.98	1282.17	3189.9								1
Mashonaland West	Hurungwe	5300	11448.7	10797	13229.7	3091.21								1
Mashonaland West	Kariba	1439.54	2323.01	2405.26	2509.04	534.809							1
Mashonaland West	Mhondoro	2000	12169.5	12046	1264.14	2266.69								1
Mashonaland West	Makonde	3888.08	7677.85	4251.1	2087.44	2332.95								1
Mashonaland West	Sanyati	6738	11258	9973.91	1619.56	2433.15								1
Mashonaland West	Zvimba	4750	5863.4	2970.93	8719.03	2557.05									1
Mashonaland West	Kadoma	0	0	0	0	0								1
Masvingo							37209	43672.8	32722.1	27823	14681.9
Masvingo	Bikita	3213.97	5024.04	5002.56	5560.22	1506.27							1
Masvingo	Chiredzi	4770	7918.72	5181.35	9440.81	2713.47								1
Masvingo	Chivi	4500	5052.22	2892.74	1456.52	1660.8								1
Masvingo	Gutu	6500	4570.02	3719.82	5885.98	1793.03								1
Masvingo	Masvingo	5125	10482.6	8135.9	2585.43	3038.2								1
Masvingo	Mwenezi	3710	5181.23	2737.74	1458.98	1733.01								1
Masvingo	Zaka	9390	5443.91	5052.03	1435.09	2237.09								1
Matabeleland North							25503.7	13799.3	13135.7	9473.06	8249.69
Matabeleland North	Binga	2278.7	3124.5	3130.79	3414.63	3723.36							1
Matabeleland North	Bubi	500	3880.64	2764.53	746.379	953.901									1
Matabeleland North	Hwange	2000	4758.57	2840.04	1194.21	1334.02									1
Matabeleland North	Lupane	11565	60.9038	748.563	1553.57	1082.5								1
Matabeleland North	Nkayi	3710	498.495	437.723	710.966	116.321								1
Matabeleland North	Tsholotsho	3710	595.211	505.753	838.162	0								1
Matabeleland North	Umguza	1740.05	880.946	2708.27	1015.14	1039.59							1
Matabeleland South							28870.6	8242.25	6333.13	5583.14	7289.4
Matabeleland South	Beitbridge	4061.2	1288.64	935.133	1326.75	1320.01								1
Matabeleland South	Bulilima (North)	184.08	424	206.365	1105.68	936.411								1
Matabeleland South	Gwanda	5390	2061.92	506.26	341.181	712.192								1
Matabeleland South	Insiza	2310.8	3391.4	1598.93	674.062	1156.73								1
Matabeleland South	Mangwe (South)	6918	472.061	78.8137	950.832	935.37									1
Matabeleland South	Matobo	8797	0	1080.72	474.202	1502.56								1
Matabeleland South	Umzingwane	1209.47	604.231	1926.9	710.439	726.129							1
Midlands							44186.8	32840.6	29159.6	26035.2	13006.8
Midlands	Chirumhanzu	1416.67	658.835	3927.05	768.046	782.582									1
Midlands	Gokwe North	5000	5969.41	4675.65	7264.73	2241.64									1
Midlands	Gokwe South	8905	13347.2	10602.3	2500.11	3262.78								1
Midlands	Gweru	5528	71.9161	2318.55	3075.07	2534.04								1
Midlands	Kwekwe	4490.5	5642.71	3368.41	6955.08	2130.44								1
Midlands	Mberengwa	13930	566.443	261.928	911.571	0								1
Midlands	Shurugwi	2000	3521.67	1953.69	1021.18	1057.18									1
Midlands	Zvishavane	2916.67	3062.41	2051.94	3539.36	998.181									1
Zimbabwe
							Province count:
0	District count	63	63	63	63	63	10	10	10	10	10		9	36	18
SUM		322436	353706	315543	248258	133454	322436	353706	315543	248258	133454
	Comment (Geraldine Chipendo)		Taken from DMPPT 2019	Taken from DMPPT 2018
	2017-2021					1.3734e+06

## Sheet: Survey-reported % MC
S2 File, table A. Self-reported Male Circumcision status, in national household surveys
Version 19 June 2018		% of M 15-49y circumcised				2016 PHIA
	Province	2005 DHS	2010 DHS	2014 MICS	2015 DHS	Medical	Non-medical		Coverage used as 2008 baseline in modelling
	Bulawayo	0.137	0.121	0.221	0.334	0.267	0.033		0.121
	Harare	0.07	0.085	0.122	0.155	0.133	0.021		0.07
	Manicaland	0.105	0.135	0.101	0.104	0.087	0.028		0.105
	Mash Central	0.053	0.059	0.061	0.068	0.063	0.017		0.053
	Mash East	0.131	0.054	0.054	0.095	0.09	0.014		0.054
	Mash West	0.112	0.074	0.083	0.105	0.103	0.014		0.074
	Masvingo	0.094	0.08	0.138	0.173	0.084	0.033		0.08
	Mat North	0.188	0.138	0.099	0.182	0.116	0.035		0.138
	Mat South	0.114	0.096	0.208	0.264	0.246	0.031		0.096
	Midlands	0.106	0.094	0.087	0.145	0.125	0.022		0.094
	Zimbabwe	0.103	0.092		0.143	0.124	0.019		0.092
	Source	DHS	DHS	MICS	DHS	PHIA 2016
	Age group	15-49y	15-49y	15-54y	15-49y	15-64y

## Sheet: Province program data 2009-16
S2 File, Table B. Program-reported numbers of Voluntary Medical Male Circumcisions in Zimbabwe, by age group, province and year, 2009-2016; and resulting estimated proportion of men circumcised at 2016
Version 19 June 2018
Year	2009										2010									2011									2012									2013									2014
Province & age group	Under1 yr	1-9 yrs	10-12 yrs	13-14yrs	13-14 yrs	15-19yrs	20-24yrs	25-29yrs	30-49yrs	50+yrs	Under1 yr	1-9 yrs	10-12yrs	13-14 yrs	15-19yrs	20-24yrs	25-29yrs	30-49yrs	50+yrs	Under1 yr	1-9 yrs	10-12 yrs	13-14yrs	15-19yrs	20-24yrs	25-29yrs	30-49yrs	50+yrs	Under1 yr	1-9 yrs	10-12 yrs	13-14yrs	15-19yrs	20-24yrs	25-29yrs	30-49yrs	50+yrs	Under1 yr	1-9 yrs	10-12 yrs	13-14yrs	15-19yrs	20-24yrs	25-29yrs	30-49yrs	50+yrs	Under1 yr	1-9 yrs	10-12 yrs
Bulawayo			277.026	0	262.985	236.785	103.47	49.1254	54.8977	5.71083			1243.26	1180.25	1062.66	464.363	220.469	246.374	25.6295			3067.99	2912.5	2622.33	1145.91	544.052	607.978	63.246			2674.84	2539.27	2286.29	999.064	474.333	530.067	55.1412			4511.32	4282.68	3856	1685	800	894	93			4737.56
Harare			179.532	0	170.433	360.898	262.388	228.793	279.926	24.0295			728.38	691.465	1464.2	1064.54	928.236	1135.69	97.4902			1626.99	1544.53	3270.61	2377.87	2073.41	2536.81	217.765			1127.5	1070.36	2266.52	1647.85	1436.87	1758	150.91			1576.45	1496.55	3169	2304	2009	2458	211			3972.16
Manicaland			49.5366	0	47.026	75.7926	21.2639	10.5393	13.2153	1.62619			109.478	103.93	167.505	46.9943	23.2924	29.2065	3.59395			906.135	860.21	1386.42	388.965	192.788	241.738	29.7466			1028.96	976.809	1574.34	441.688	218.92	274.505	33.7786			2406.48	2284.52	3682	1033	512	642	79			3803.38
Mash'land Central			0	0	0	0	0	0	0	0			0.398596	0.378394	0.697871	0.226785	0.148573	0.134682	0.0150989			556.639	528.427	974.577	316.706	207.482	188.084	21.0856			516.779	490.588	904.79	294.027	192.625	174.615	19.5757			1319.95	1253.05	2311	751	492	446	50			3240.11
Mash'land East			0	0	0	0	0	0	0	0			0	0	0	0	0	0	0			0	0	0	0	0	0	0			43.2382	41.0467	83.6744	32.052	18.8242	18.5529	2.61164			1274.81	1210.19	2467	945	555	547	77			4945.32
Mash'land West			19.9137	0	18.9044	25.7191	9.40658	5.6929	5.85251	0.510765			31.723	30.1152	40.9712	14.9849	9.06892	9.32319	0.81366			212.104	201.354	273.939	100.191	60.636	62.3361	5.44024			424.208	402.708	547.877	200.382	121.272	124.672	10.8805			1871.42	1776.58	2417	884	535	550	48			4838.1
Masvingo			0	0	0	0	0	0	0	0			0	0	0	0	0	0	0			524.564	497.977	1471.92	377.876	200.904	303.719	36.0445			280.956	266.716	788.357	202.39	107.604	162.672	19.3054			1775.49	1685.51	4982	1279	680	1028	122			4931.47
Mateb'land North			0	0	0	0	0	0	0	0			0	0	0	0	0	0	0			0	0	0	0	0	0	0			1347.15	1278.87	1896.9	619.355	336.029	186.243	15.4542			3399.65	3227.35	4787	1563	848	470	39			5470.12
Mateb'land South			0	0	0	0	0	0	0	0			0	0	0	0	0	0	0			0	0	0	0	0	0	0			228.686	217.096	243.294	76.6725	44.5112	33.6536	3.08748			4444.12	4218.88	4728	1490	865	654	60			8488.1
Midlands			0	0	0	0	0	0	0	0			0	0	0	0	0	0	0			156.684	148.743	367.643	155.73	82.0755	80.1902	10.935			651.911	618.871	1529.64	647.942	341.49	333.646	45.4971			1246.59	1183.41	2925	1239	653	638	87			5687.12
Zimbabwe	0	0	526.008	0	499.349	699.194	396.529	294.15	353.892	31.8773	0	0	2113.24	2006.13	2736.04	1591.11	1181.21	1420.73	127.542	0	0	7051.11	6693.74	10367.4	4863.25	3361.35	4020.86	384.263	0	0	8324.22	7902.33	12121.7	5161.43	3292.47	3596.62	356.242	0	0	23826.3	22618.7	35324	13173	7949	8327	866	0	0	50113.4
Zimbabwe, all ages										2801									11207.9									36869.5									41139.3									112440
	Proportion of 13-14-year-olds in the 0-14 years				0.487
Notes:
1. There was no age disaggregation by province before 2013, therefore we assumed the same proportions of 2013 as the standard distribution and applied that to the 2009-2012 for each province
2. To split the under 0-14 yr age group outputs from 2009-2014, we assumed that the proportion of the 13-14 is 49% of the 0-14 based on the 2015 outputs
[truncated: 30 more columns]
