# Supplementary material for: The emerging health impact of voluntary medical male circumcision in Zimbabwe: An evaluation using three epidemiological models
Source: PLoS One. 2018 Jul 18;13(7):e0199453. doi: 10.1371/journal.pone.0199453 (PMC6051576; doi:10.1371/journal.pone.0199453)
Supplement: S3 File — (XLSX) [file pone.0199453.s003.xlsx]

## Sheet: New infections
Model	Goals
Level	Provinces-aggregate
Run	2018-11-30
Indicator	New HIV infections
Age	All Ages
	No VMMC ever	Program ends after 2016	Targets 2021 met	Pessimistic	Fast Track with VMMC	Fast Track without VMMC
2008	91966	91966	91966	91966	91966	91966
2009	87384	87350	87350	87350	87350	87350
2010	81185	80978	80977	80977	80978	80977
2011	71686	70967	70966	70966	70967	70966
2012	61536	60332	60332	60332	60332	60332
2013	61585	59835	59836	59836	59835	59836
2014	59669	57379	57377	57377	57380	57377
2015	57400	54607	54606	54606	54607	54606
2016	53129	49958	49958	49958	49958	49958
2017	52546	49266	48310	48310	48201	49149
2018	52532	49345	46944	46944	40666	42653
2019	52316	49222	45604	45912	32743	35041
2020	54055	50787	45828	47167	27232	29611
2021	55439	51940	45764	47989	25784	28485
2022	56379	52657	45882	48571	25448	28313
2023	57098	53160	45820	48953	24921	27936
2024	57668	53514	45589	49187	24167	27317
2025	58132	53757	45217	49305	23195	26463
2026	58539	53945	44749	49368	22070	25436
2027	58877	54068	44205	49364	20840	24273
2028	59159	54129	43595	49315	19545	23016
2029	59439	54192	42972	49273	18241	21724
2030	59728	54264	42357	49240	16959	20426
2031	60023	54340	41741	49222	15956	19469
2032	60305	54404	41111	49207	15363	19001
2033	60569	54455	40477	49191	14694	18440
2034	60819	54497	39852	49172	13996	17818
2035	61073	54545	39246	49179	13309	17179
2036	61304	54575	38649	49179	12646	16512
2037	61547	54619	38075	49204	12023	15839
2038	61779	54663	37524	49251	11449	15211
2039	62001	54699	36988	49304	10910	14620
2040	62232	54755	36492	49390	10396	14074
2041	62484	54835	36044	49515	9914	13566
2042	62767	54942	35634	49682	9504	13105
2043	63072	55076	35259	49888	9120	12705
2044	63420	55253	34929	50135	8761	12352
2045	63798	55442	34627	50406	8422	12018
2046	64188	55647	34341	50696	8122	11696
2047	64607	55880	34087	51016	7869	11399
2048	65029	56108	33835	51342	7636	11132
2049	65476	56357	33614	51697	7410	10901
2050	65957	56637	33435	52094	7204	10700
2051	66450	56926	33268	52512	7009	10506
2052	66955	57231	33094	52949	6819	10299
2053	67471	57551	32921	53407	6639	10102
2054	68002	57885	32764	53879	6468	9919
2055	68552	58228	32617	54368	6309	9747
2056	69122	58587	32478	54882	6159	9583

## Sheet: Population size
Model	Goals
Level	Provinces-aggregate
Run	2018-11-30
Indicator	Population size
Age & sex	Males 15-49 years							Females 15-49 years
	No VMMC ever	Program ends after 2016	Targets 2021 met	Pessimistic	Fast Track with VMMC	Fast Track without VMMC		No VMMC ever	Program ends after 2016	Targets 2021 met	Pessimistic	Fast Track with VMMC	Fast Track without VMMC
2008	2941623	2941623	2941623	2941623	2941623	2941623		3129649	3129649	3129649	3129649	3129649	3129649
2009	2992991	2992991	2992991	2992991	2992991	2992991		3184972	3184972	3184972	3184972	3184972	3184972
2010	3090104	3090104	3090104	3090104	3090104	3090104		3278705	3278705	3278705	3278705	3278705	3278705
2011	3224890	3224897	3224897	3224897	3224897	3224897		3410289	3410289	3410289	3410289	3410289	3410289
2012	3376819	3376839	3376839	3376839	3376839	3376839		3558560	3558563	3558563	3558563	3558563	3558563
2013	3530685	3530739	3530739	3530739	3530739	3530739		3708531	3708536	3708536	3708536	3708536	3708536
2014	3685924	3686041	3686041	3686041	3686041	3686041		3857287	3857305	3857305	3857305	3857305	3857305
2015	3830298	3830537	3830537	3830537	3830537	3830537		3997587	3997627	3997627	3997627	3997627	3997627
2016	3969157	3969580	3969580	3969580	3969580	3969580		4129344	4129420	4129420	4129420	4129420	4129420
2017	4106316	4106884	4106888	4106888	4106926	4106923		4260208	4260311	4260311	4260311	4260349	4260349
2018	4239104	4239598	4239592	4239592	4241489	4241487		4388246	4388348	4388349	4388349	4389313	4389312
2019	4363393	4363725	4363629	4363583	4369743	4369760		4509666	4509738	4509736	4509729	4512869	4512870
2020	4472000	4472213	4471911	4471855	4484375	4484431		4616585	4616622	4616600	4616592	4623003	4623009
2021	4574926	4575073	4574434	4574434	4593805	4593942		4718345	4718348	4718290	4718286	4728269	4728286
2022	4683897	4684040	4682952	4683101	4709025	4709296		4826350	4826321	4826200	4826213	4839846	4839882
2023	4799179	4799389	4797809	4798181	4830385	4830799		4940869	4940812	4940610	4940648	4958047	4958108
2024	4922184	4922535	4920510	4921140	4959398	4959941		5062760	5062681	5062382	5062460	5083751	5083838
2025	5054407	5054980	5052615	5053508	5097591	5098225		5193283	5193193	5192785	5192915	5218208	5218320
2026	5190948	5191829	5189282	5190408	5240031	5240703		5327749	5327663	5327151	5327336	5356695	5356830
2027	5332853	5334123	5331592	5332897	5387710	5388364		5467452	5467389	5466779	5467027	5500461	5500615
2028	5479040	5480775	5478479	5479879	5539503	5540078		5611108	5611091	5610403	5610710	5648187	5648354
2029	5627245	5629517	5627681	5629077	5693131	5693562		5756582	5756641	5755899	5756261	5797702	5797874
2030	5773516	5776386	5775230	5776515	5844584	5844818		5899911	5900078	5899311	5899721	5944998	5945166
2031	5915299	5918814	5918552	5919607	5991046	5991047		6038555	6038858	6038107	6038552	6087265	6087425
2032	6050508	6054686	6055517	6056219	6130343	6130079		6170175	6170632	6169948	6170409	6222088	6222231
2033	6179637	6184495	6186586	6186819	6263067	6262506		6295870	6296506	6295942	6296398	6350677	6350798
2034	6303957	6309489	6312985	6312636	6390625	6389752		6416610	6417451	6417061	6417487	6474101	6474191
2035	6423326	6429523	6434533	6433498	6512972	6511775		6532976	6534039	6533886	6534250	6593046	6593095
2036	6537253	6544083	6550693	6548877	6629656	6628130		6644146	6645451	6645592	6645862	6706720	6706724
2037	6643874	6651301	6659563	6656884	6738790	6736934		6748623	6750182	6750680	6750819	6813636	6813585
2038	6745216	6753198	6763135	6759524	6842516	6840345		6848230	6850056	6850962	6850934	6915685	6915575
2039	6841172	6849666	6861274	6856679	6940675	6938209		6943237	6945339	6946708	6946481	7013126	7012949
2040	6933679	6942641	6955897	6950277	7035298	7032558		7034989	7037376	7039258	7038793	7107336	7107087
2041	7023734	7033123	7047993	7041318	7127417	7124430		7124893	7127574	7130020	7129275	7199759	7199434
2042	7112993	7122786	7139228	7131474	7218764	7215562		7213910	7216888	7219945	7218887	7291377	7290974
2043	7202718	7212903	7230881	7222027	7310640	7307251		7304127	7307411	7311125	7309716	7384311	7383827
2044	7295340	7305923	7325404	7315431	7405546	7401992		7397337	7400940	7405352	7403557	7480354	7479792
2045	7387872	7398851	7419790	7408686	7500302	7496613		7490682	7494610	7499766	7497541	7576525	7575879
2046	7481517	7492903	7515255	7503017	7596153	7592360		7585091	7589354	7595297	7592607	7673754	7673021
2047	7577148	7588961	7612694	7599309	7694005	7690129		7681298	7685911	7692683	7689481	7772784	7771966
2048	7675032	7687302	7712396	7697857	7794150	7790208		7780103	7785081	7792724	7788975	7874433	7873528
2049	7776516	7789271	7815726	7800016	7897951	7893950		7882539	7887897	7896453	7892115	7979757	7978762
2050	7882814	7896082	7923915	7907016	8006681	8002620		7990018	7995772	8005284	8000316	8090196	8089114
2051	7993496	8007316	8036568	8018442	8119956	8115832		8101918	8108090	8118599	8112960	8205161	8203991
2052	8108605	8123018	8153736	8134348	8237844	8233649		8218560	8225167	8236718	8230366	8324981	8323721
2053	8227171	8242211	8274449	8253756	8359328	8355049		8338768	8345828	8358465	8351360	8448458	8447105
2054	8347066	8362756	8396572	8374528	8482287	8477913		8460447	8467978	8481737	8473841	8573494	8572051
2055	8468195	8484564	8520012	8496576	8606650	8602168		8583606	8591623	8606550	8597824	8700112	8698580
2056	8589671	8606753	8643893	8619017	8731555	8726966		8707251	8715772	8731900	8722307	8827311	8825684

## Sheet: PLHIV
Model	Goals
Level	Provinces-aggregate
Run	2018-11-30
Indicator	Population size
Age & sex	Males 15-49 years							Females 15-49 years
Scenario	No VMMC ever	Program ends after 2016	Targets 2021 met	Pessimistic	Fast Track with VMMC	Fast Track without VMMC		No VMMC ever	Program ends after 2016	Targets 2021 met	Pessimistic	Fast Track with VMMC	Fast Track without VMMC
2008	399661	399661	399661	399661	399661	399661		529433	529433	529433	529433	529433	529433
2009	395180	395153	395153	395153	395153	395153		529288	529284	529284	529284	529284	529284
2010	398313	398124	398124	398124	398124	398124		538531	538507	538507	538507	538507	538507
2011	405649	404893	404893	404893	404893	404893		556234	556119	556119	556119	556119	556119
2012	413108	411433	411433	411433	411433	411433		576107	575803	575803	575803	575803	575803
2013	420335	417381	417381	417381	417381	417381		595212	594601	594601	594601	594601	594601
2014	428717	424156	424156	424156	424156	424156		611768	610717	610717	610717	610717	610717
2015	434468	428061	428061	428061	428061	428061		625102	623470	623470	623470	623470	623470
2016	440286	431909	431909	431909	431909	431909		634313	631972	631972	631972	631972	631972
2017	444543	434140	433350	433350	433342	434129		641731	638558	638462	638462	638438	638534
2018	447919	435347	432619	432619	432056	434450		648345	644341	643934	643934	641625	641967
2019	450071	435336	429715	429555	428610	432848		653520	648684	647717	647707	640833	641502
2020	450250	433381	423810	424766	422419	428552		656449	650722	648913	649056	635391	636401
2021	448714	429719	415305	418078	413901	422199		657268	650561	647607	648075	626996	628405
2022	446613	425512	405919	410861	404190	414760		657108	649329	644957	645896	617250	619124
2023	443997	420828	395831	403268	393483	406357		655917	646976	640938	642487	606122	608518
2024	441155	415977	385450	395650	382207	397360		653738	643556	635592	637906	593634	596609
2025	437712	410595	374489	387694	370056	387421		650254	638756	628603	631844	579425	583034
2026	433266	404295	362619	379033	356651	376118		645141	632254	619646	623995	563112	567402
2027	427684	396949	349773	369555	341866	363297		638402	624066	608743	614382	544670	549679
2028	421997	389593	337029	360306	326771	349996		631112	615270	596979	604101	525172	530930
2029	416263	382287	324467	351335	311478	336315		623312	605915	584414	593217	504666	511189
2030	410591	375137	312231	342754	296145	322391		615184	596186	571246	581927	483354	490653
2031	404784	367950	300149	334357	280476	307976		606562	585936	557353	570104	461026	469127
2032	399013	360915	288426	326323	264810	293451		597620	575354	542942	557951	438115	447051
2033	393204	353939	276979	318552	249103	278762		588520	564610	528212	545652	414815	424622
2034	387603	347255	266028	311246	233732	264270		579668	554114	513588	533633	391646	402339
2035	382287	340931	255644	304469	218875	250150		571389	544196	499420	522233	369033	380626
2036	377348	335054	245911	298290	204750	236616		563777	534962	485850	511568	347229	359716
2037	372730	329567	236786	292642	191355	223659		556838	526420	472908	501666	326340	339708
2038	368635	324643	228404	287686	178946	211549		550867	518867	460904	492820	306750	320970
2039	364933	320165	220654	283292	167430	200186		545673	512119	449677	484859	288356	303372
2040	361748	316231	213592	279531	156917	189703		541361	506280	439343	477884	271297	287060
2041	359101	312838	207195	276395	147401	180105		538020	501436	429986	471990	255677	272140
2042	357031	310008	201436	273882	138868	171401		535626	497557	421584	467142	241481	258588
2043	355518	307709	196260	271949	131239	163535		534231	494679	414169	463381	228712	246427
2044	354636	305978	191664	270616	124482	156492		533876	492832	407753	460713	217341	235634
2045	354015	304490	187403	269596	118318	149973		533937	491412	401787	458573	206897	225720
2046	353680	303257	183466	268878	112723	143968		534404	490399	396258	456929	197349	216656
2047	353638	302279	179840	268457	107645	138440		535271	489779	391155	455764	188654	208405
2048	353862	301521	176477	268293	102992	133320		536551	489558	386484	455079	180760	200916
2049	354336	300984	173360	268378	98709	128563		538194	489689	382200	454831	173603	194127
2050	355079	300685	170490	268729	94764	124141		540204	490177	378292	455012	167093	187952
2051	356100	300631	167843	269338	91087	119999		542624	491056	374784	455649	161180	182339
2052	357375	300799	165397	270185	87650	116103		545411	492274	371620	456683	155785	177192
2053	358802	301089	163066	271180	84325	112318		548415	493691	368656	457977	150738	172341
2054	360372	301505	160852	272325	81141	108678		551626	495297	365887	459519	146024	167767
2055	362065	302017	158729	273596	78062	105151		555004	497048	363263	461269	141551	163385
2056	363899	302637	156701	275011	75082	101740		558565	498946	360780	463221	137273	159148

## Sheet: VMMC
Model	Goals
Level	Provinces-aggregate
Run	2018-11-30
Indicator	Number of VMMC performed, annually								Coverage of male circumcision: % of men 15-49 years circumcised
Age	All Ages								15-49 years
Scenario	No VMMC ever	Program ends after 2016	Targets 2021 met	Pessimistic	Fast Track with VMMC	Fast Track without VMMC			No VMMC ever	Program ends after 2016	Targets 2021 met	Pessimistic	Fast Track with VMMC	Fast Track without VMMC
2008	0	0	0	0	0	0			9.1	9.1	9.1	9.1	9.1	9.1
2009	2801	2801	2801	2801	2801	2801			9.1	9.1	9.1	9.1	9.1	9.1
2010	11207.9	11207.9	11207.9	11207.9	11207.9	11207.9			9.1	9.1	9.1	9.1	9.1	9.1
2011	36869.5	36869.5	36869.5	36869.5	36869.5	36869.5			9.1	12.25	12.25	12.25	12.25	12.25
2012	41139.3	41139.3	41139.3	41139.3	41139.3	41139.3			9.1	15.4	15.4	15.4	15.4	15.4
2013	112440	112440	112440	112440	112440	112440			9.1	18.55	18.55	18.55	18.55	18.55
2014	209922	209922	209922	209922	209922	209922			9.1	21.7	21.7	21.7	21.7	21.7
2015	226672	226672	226672	226672	226672	226672			9.1	24.85	24.85	24.85	24.85	24.85
2016	208819	208819	208819	208819	208819	208819			9.1	28	28	28	28	28
2017	0	271480	271480	271480	271480	271480			9.1	27.5275	34.2	34.2	34.2	27.5275
2018	0	285404	285404	285404	285404	285404			9.1	27.055	40.5	40.5	40.5	27.055
2019	0	150040	304300	71982.3	304300	150040			9.1	26.5825	47	44	47	26.5825
2020	0	0	323651	0	323651	0			9.1	26.11	53.7	42.7429	53.7	26.11
2021	0	0	345699	0	345699	0			9.1	25.6375	60.6	41.5216	60.6	25.6375
2022	0	0	83851.4	0	83851.4	0			9.1	25.165	61.8	40.3353	61.8	25.165
2023	0	0	82301.4	0	82301.4	0			9.1	24.6925	62.9	39.1829	62.9	24.6925
2024	0	0	90919.7	0	90919.7	0			9.1	24.22	64.1	38.0634	64.1	24.22
2025	0	0	84469.7	0	84469.7	0			9.1	23.7475	65.1	36.9758	65.1	23.7475
2026	0	0	93733.8	0	93733.8	0			9.1	23.275	66.2	35.9194	66.2	23.275
2027	0	0	98165.9	0	98165.9	0			9.1	22.8025	67.3	34.8931	67.3	22.8025
2028	0	0	97142.7	0	97142.7	0			9.1	22.33	68.3	33.8962	68.3	22.33
2029	0	0	95875	0	95875	0			9.1	21.8575	69.2	32.9277	69.2	21.8575
2030	0	0	100419	0	100419	0			9.1	21.385	70.1	31.9869	70.1	21.385
2031	0	0	105190	0	105190	0			9.1	20.9125	71	31.073	71	20.9125
2032	0	0	103922	0	103922	0			9.1	20.44	71.8	30.1852	71.8	20.44
2033	0	0	108637	0	108637	0			9.1	19.9675	72.6	29.3228	72.6	19.9675
2034	0	0	106433	0	106433	0			9.1	19.495	73.3	28.485	73.3	19.495
2035	0	0	110274	0	110274	0			9.1	19.0225	74	27.6711	74	19.0225
2036	0	0	107356	0	107356	0			9.1	18.55	74.6	26.8805	74.6	18.55
2037	0	0	111326	0	111326	0			9.1	18.0775	75.2	26.1125	75.2	18.0775
2038	0	0	108477	0	108477	0			9.1	17.605	75.7	25.3664	75.7	17.605
2039	0	0	112320	0	112320	0			9.1	17.1325	76.2	24.6417	76.2	17.1325
2040	0	0	115853	0	115853	0			9.1	16.66	76.7	23.9376	76.7	16.66
2041	0	0	111725	0	111725	0			9.1	16.1875	77.1	23.2537	77.1	16.1875
2042	0	0	107091	0	107091	0			9.1	15.715	77.4	22.5893	77.4	15.715
2043	0	0	109473	0	109473	0			9.1	15.2425	77.7	21.9439	77.7	15.2425
2044	0	0	111794	0	111794	0			9.1	14.77	78	21.3169	78	14.77
2045	0	0	106460	0	106460	0			9.1	14.2975	78.2	20.7079	78.2	14.2975
2046	0	0	116909	0	116909	0			9.1	13.825	78.5	20.1162	78.5	13.825
2047	0	0	103999	0	103999	0			9.1	13.3525	78.6	19.5415	78.6	13.3525
2048	0	0	114900	0	114900	0			9.1	12.88	78.8	18.9831	78.8	12.88
2049	0	0	117738	0	117738	0			9.1	12.4075	79	18.4408	79	12.4075
2050	0	0	112161	0	112161	0			9.1	11.935	79.1	17.9139	79.1	11.935
2051	0	0	114912	0	114912	0			9.1	11.4625	79.2	17.4021	79.2	11.4625
2052	0	0	118190	0	118190	0			9.1	10.99	79.3	16.9049	79.3	10.99
2053	0	0	121987	0	121987	0			9.1	10.5175	79.4	16.4219	79.4	10.5175
2054	0	0	125861	0	125861	0			9.1	10.045	79.5	15.9527	79.5	10.045
2055	0	0	130057	0	130057	0			9.1	9.5725	79.6	15.4969	79.6	9.5725
2056	0	0	125158	0	125158	0			9.1	9.1	79.6	15.0541	79.6	9.1

## Sheet: ART
Model	Goals
Level	Provinces-aggregate
Run	2018-11-30
Indicator	Number of PLWH alive on ART
Age	All Ages
Scenario	No VMMC ever	Program ends after 2016	Targets 2021 met	Pessimistic	Fast Track with VMMC	Fast Track without VMMC
2008	129076	129076	129076	129076	129076	129076
2009	190706	190706	190706	190706	190706	190706
2010	316543	316543	316543	316543	316543	316543
2011	426932	426932	426932	426932	426932	426932
2012	497154	497154	497154	497154	497154	497154
2013	588242	588242	588242	588242	588242	588242
2014	699439	699439	699439	699439	699439	699439
2015	817487	817487	817487	817487	817487	817487
2016	909508	909508	909508	909508	909508	909508
2017	966125	956113	955469	955469	955456	956096
2018	986226	973962	971699	971699	1008799	1010913
2019	1004031	989523	984768	975778	1058116	1062140
2020	1017980	1001179	992941	984064	1101356	1107596
2021	1031912	1012688	1000005	991815	1110928	1119491
2022	1045819	1024060	1006377	999204	1119760	1130886
2023	1059798	1035398	1012231	1006416	1128273	1142140
2024	1073997	1046858	1017774	1013723	1136824	1153585
2025	1087951	1057986	1022576	1020604	1144907	1164678
2026	1101001	1068121	1025998	1026414	1151701	1174570
2027	1112936	1077059	1027857	1030896	1156883	1182904
2028	1125117	1086167	1029551	1035422	1162067	1191251
2029	1137256	1095158	1030805	1039900	1166899	1199238
2030	1149445	1104129	1031732	1044450	1171488	1206941
2031	1161432	1112824	1032093	1048716	1167402	1205809
2032	1173289	1121344	1031999	1052923	1162432	1203890
2033	1184887	1129548	1031327	1056788	1156333	1200914
2034	1196122	1137341	1030010	1060274	1149013	1196763
2035	1206959	1144688	1028036	1063397	1140456	1191381
2036	1217423	1151628	1025470	1066200	1130789	1184855
2037	1227515	1158166	1022337	1068695	1120041	1177171
2038	1237232	1164299	1018670	1070894	1108233	1168341
2039	1246593	1170055	1014510	1072818	1095418	1158415
2040	1255602	1175449	1009901	1074466	1081616	1147425
2041	1264273	1180492	1004879	1075844	1066858	1135399
2042	1272615	1185203	999474	1076968	1051202	1122377
2043	1280658	1189605	993728	1077846	1034694	1108421
2044	1288430	1193734	987678	1078511	1017377	1093593
2045	1295958	1197609	981357	1078989	999303	1077932
2046	1303259	1201239	974789	1079284	980523	1061475
2047	1310307	1204611	967961	1079391	961062	1044217
2048	1317131	1207743	960906	1079344	940994	1026238
2049	1323751	1210654	953657	1079171	920376	1007618
2050	1330188	1213361	946250	1078905	899270	988420
2051	1336434	1215871	938688	1078552	877720	968694
2052	1342476	1218167	930948	1078097	855717	948407
2053	1348318	1220261	923031	1077552	833302	927603
2054	1353965	1222155	914942	1076921	810515	906326
2055	1359438	1223873	906705	1076229	787420	884638
2056	1364767	1225435	898337	1075500	764070	862598
