# Supplementary material for: The emerging health impact of voluntary medical male circumcision in Zimbabwe: An evaluation using three epidemiological models
Source: PLoS One. 2018 Jul 18;13(7):e0199453. doi: 10.1371/journal.pone.0199453 (PMC6051576; doi:10.1371/journal.pone.0199453)
Supplement: S4 File — (XLSX) [file pone.0199453.s004.xlsx]

## Sheet: New infections
Model	ICL
Level	Provinces-aggregate
Run	2018-05-19
Indicator	New HIV infections
Age	Ages 15-49
	No VMMC ever	Program ends after 2016	Targets 2021 met	Pessimistic	Fast Track with VMMC	Fast Track without VMMC
2008	76080	76080	76080	76080	76080	76080
2009	70890	70883	70883	70883	70883	70890
2010	64937	64878	64878	64878	64877	64937
2011	59616	59464	59464	59464	59464	59616
2012	55435	54935	54935	54935	54935	55435
2013	52394	51317	51317	51317	51317	52394
2014	50127	48529	48529	48529	48529	50127
2015	48368	46390	46390	46390	46390	48368
2016	46828	44947	44304	44304	44304	46828
2017	45395	43646	42510	42510	24614	26301
2018	44285	42656	41144	41562	20024	21543
2019	43467	41943	40194	40904	18260	19705
2020	42915	41484	39604	40493	17344	18742
2021	42608	41259	38833	40310	16585	18118
2022	42525	41248	34617	40335	14640	17664
2023	42602	41393	33118	40518	13791	17311
2024	42865	41715	32650	40869	13319	17038
2025	43270	42174	32378	41356	12928	16830
2026	43793	42750	32230	41958	12561	16649
2027	44446	43450	32188	42682	12276	16552
2028	45207	44252	32246	43503	12033	16502
2029	46074	45161	32392	44436	11827	16495
2030	47039	46167	32623	45465	11624	16527
2031	48098	47265	32903	46585	11480	16596
2032	49246	48450	33287	47792	11360	16699
2033	50479	49719	33740	49083	11266	16830
2034	51793	51068	34260	50455	11182	16993
2035	53186	52495	34842	51903	11122	17182
2036	54655	53996	35486	53426	11043	17350
2037	56197	55569	36184	55021	11019	17574
2038	57809	57211	36937	56685	11007	17837
2039	59491	58922	37739	58417	11006	18120
2040	61242	60700	38596	60216	11018	18424
2041	63066	62551	39506	62087	11040	18749
2042	64959	64469	40464	64026	11070	19094
2043	66918	66453	41470	66029	11110	19457
2044	68944	68502	42522	68097	11155	19837
2045	71034	70603	43620	70215	11209	20237
2046	73181	72779	44761	72409	11270	20654
2047	75402	75020	45946	74668	11338	21089
2048	77688	77326	47174	76991	11413	21542
2049	80041	79698	48446	79379	11475	22011

## Sheet: Population size
Model	ICL
Level	Provinces-aggregate
Run	2018-05-19
Indicator	Population size
Age & sex	Males 15-49 years							Females 15-49 years
	No VMMC ever	Program ends after 2016	Targets 2021 met	Pessimistic	Fast Track with VMMC	Fast Track without VMMC		No VMMC ever	Program ends after 2016	Targets 2021 met	Pessimistic	Fast Track with VMMC	Fast Track without VMMC
2008	3276400	3276400	3276400	3276400	3276400	3276400		2653900	2653900	2653900	2653900	2653900	2653900
2009	3343700	3343700	3343700	3343700	3343700	3343700		2708400	2708400	2708400	2708400	2708400	2708400
2010	3417000	3416900	3416900	3416900	3416900	3416900		2767700	2767700	2767700	2767700	2767700	2767700
2011	3495600	3495600	3495600	3495600	3495600	3495600		2831500	2831500	2831500	2831500	2831400	2831500
2012	3579100	3579100	3579100	3579100	3579100	3579100		2899100	2899100	2899100	2899100	2899100	2899100
2013	3667000	3667000	3667000	3667000	3667000	3667000		2970300	2970300	2970300	2970300	2970300	2970300
2014	3759100	3759100	3759100	3759100	3759100	3759100		3044800	3044800	3044800	3044800	3044800	3044800
2015	3855000	3855000	3855000	3855000	3855000	3855000		3122600	3122600	3122600	3122600	3122600	3122600
2016	3958800	3958800	3958800	3958800	3958800	3958800		3206600	3206700	3206700	3206700	3206700	3206600
2017	4070700	4070800	4070800	4070800	4069600	4069500		3297300	3297400	3297400	3297400	3296400	3296300
2018	4186800	4187000	4187000	4187000	4185100	4185000		3391300	3391400	3391400	3391400	3390000	3389800
2019	4307100	4307300	4307300	4307300	4305700	4305500		3488800	3488900	3488900	3488900	3487600	3487400
2020	4431600	4431800	4431800	4431800	4430600	4430400		3589600	3589700	3589800	3589800	3588800	3588600
2021	4560300	4560500	4560600	4560600	4559800	4559500		3693800	3694000	3694100	3694100	3693500	3693200
2022	4693200	4693500	4693600	4693500	4693300	4693000		3801500	3801700	3801800	3801800	3801600	3801300
2023	4830400	4830800	4830900	4830800	4831200	4830800		3912600	3912900	3913000	3913000	3913200	3912900
2024	4972000	4972400	4972600	4972500	4973500	4973000		4027300	4027700	4027800	4027700	4028500	4028100
2025	5118000	5118500	5118800	5118700	5120300	5119700		4145600	4146000	4146300	4146100	4147400	4147000
2026	5268700	5269200	5269700	5269400	5271800	5271100		4267600	4268100	4268400	4268200	4270100	4269600
2027	5424000	5424600	5425200	5424800	5428100	5427200		4393400	4393900	4394400	4394100	4396700	4396100
2028	5584100	5584800	5585600	5585100	5589300	5588300		4523100	4523700	4524300	4523900	4527300	4526500
2029	5749200	5750000	5751000	5750300	5755500	5754400		4656800	4657500	4658300	4657700	4662000	4661100
2030	5919300	5920200	5921500	5920500	5927000	5925700		4794600	4795400	4796400	4795600	4800800	4799800
2031	6094700	6095700	6097300	6096100	6103700	6102300		4936700	4937500	4938800	4937800	4944000	4942800
2032	6275500	6276500	6278500	6277000	6286000	6284300		5083100	5084000	5085600	5084300	5091700	5090300
2033	6461700	6462900	6465300	6463400	6474000	6472000		5234000	5235000	5236900	5235300	5243900	5242400
2034	6653700	6655000	6657900	6655500	6667700	6665600		5389500	5390500	5392900	5391000	5400900	5399100
2035	6851500	6852900	6856300	6853500	6867500	6865000		5549700	5550900	5553600	5551300	5562700	5560700
2036	7055300	7056900	7060800	7057500	7073400	7070600		5714800	5716100	5719300	5716600	5729500	5727200
2037	7265400	7267000	7271600	7267700	7285700	7282600		5884900	5886300	5890000	5886800	5901400	5898900
2038	7481700	7483500	7488900	7484200	7504400	7501000		6060200	6061600	6066000	6062200	6078600	6075800
2039	7704700	7706600	7712700	7707400	7730000	7726100		6240800	6242300	6247300	6243000	6261300	6258200
2040	7934400	7936400	7943400	7937300	7962400	7958200		6426800	6428500	6434200	6429200	6449500	6446100
2041	8171000	8173200	8181100	8174100	8202000	8197300		6618500	6620300	6626700	6621000	6643600	6639800
2042	8414800	8417100	8426100	8418100	8448900	8443800		6816000	6817900	6825100	6818700	6843600	6839500
2043	8665900	8668400	8678500	8669500	8703400	8697800		7019400	7021400	7029600	7022300	7049800	7045200
2044	8924700	8927300	8938600	8928400	8965800	8959600		7229000	7231100	7240300	7232000	7262300	7257300
2045	9191200	9194000	9206600	9195200	9236100	9229400		7444900	7447100	7457400	7448100	7481200	7475800
2046	9465800	9468700	9482800	9470000	9514700	9507400		7667300	7669700	7681000	7670700	7706900	7701000
2047	9748700	9751800	9767300	9753100	9801900	9794000		7896400	7898900	7911500	7900000	7939500	7933100
2048	10040000	10043000	10060000	10045000	10098000	10089000		8132500	8135100	8149000	8136300	8179300	8172300
2049	10340000	10344000	10363000	10345000	10403000	10394000		8375600	8378400	8393600	8379600	8426300	8418800

## Sheet: PLHIV
Model	ICL
Level	Provinces-aggregate
Run	2018-05-19
Indicator	People living with HIV
Age & sex	Males 15-49 years							Females 15-49 years
Scenario	No VMMC ever	Program ends after 2016	Targets 2021 met	Pessimistic	Fast Track with VMMC	Fast Track without VMMC		No VMMC ever	Program ends after 2016	Targets 2021 met	Pessimistic	Fast Track with VMMC	Fast Track without VMMC
2008	421300	421300	421300	421300	421300	421300		609290	609290	609290	609290	609290	609290
2009	420510	420500	420500	420500	420500	420510		605880	605870	605870	605870	605870	605870
2010	419910	419870	419870	419870	419870	419910		602650	602640	602640	602640	602640	602650
2011	418930	418810	418810	418810	418810	418930		598870	598850	598850	598850	598850	598870
2012	417480	417070	417070	417070	417070	417480		594470	594410	594410	594410	594410	594460
2013	415650	414550	414550	414550	414550	415650		589610	589460	589460	589460	589450	589610
2014	413540	411320	411320	411320	411320	413540		584510	584160	584160	584160	584160	584500
2015	411220	407570	407570	407570	407580	411230		579260	578620	578620	578620	578610	579250
2016	411750	406650	406350	406350	406350	411750		577880	576880	576860	576860	576850	577870
2017	415050	408680	407590	407590	403420	410440		580280	578920	578780	578780	573290	574690
2018	418090	410640	408440	408630	395680	403750		582470	580750	580420	580440	563360	565000
2019	420930	412530	409020	409700	387950	396970		584500	582460	581850	581950	553380	555240
2020	423610	414410	409500	410840	380380	390230		586460	584110	583170	583400	543510	545590
2021	426200	416280	409960	412070	372980	383600		588430	585780	584470	584880	533810	536120
2022	428710	418180	408920	413400	365160	377080		590460	587540	585010	586430	524040	526850
2023	431180	420120	406260	414820	356900	370670		592590	589420	584200	588120	514000	517800
2024	433640	422120	403520	416370	348780	364390		594890	591480	583050	590000	504030	508990
2025	436160	424250	400760	418090	340820	358240		597400	593790	581790	592120	494200	500440
2026	438750	426500	398050	419980	333020	352200		600190	596380	580510	594530	484550	492150
2027	441470	428940	395420	422090	325390	346310		603300	599310	579270	597290	475080	484150
2028	444360	431580	392870	424430	317950	340570		606770	602620	578130	600450	465810	476440
2029	447430	434450	390450	427030	310690	334990		610640	606360	577130	604030	456770	469050
2030	450740	437590	388160	429930	303600	329600		614960	610550	576330	608080	447960	461970
2031	454300	441010	386010	433140	296680	324380		619750	615230	575760	612630	439400	455220
2032	458150	444750	384010	436690	289940	319350		625040	620440	575470	617720	431090	448800
2033	462300	448820	382200	440600	283400	314510		630880	626200	575490	623370	423040	442720
2034	466780	453250	380590	444890	277030	309860		637270	632540	575850	629600	415240	436980
2035	471610	458050	379190	449560	270840	305420		644240	639470	576580	636450	407700	431580
2036	476810	463240	378010	454650	264840	301150		651820	647020	577700	643920	400390	426520
2037	482390	468830	377070	460160	259020	297050		660020	655210	579230	652040	393330	421810
2038	488370	474850	376370	466100	253390	293140		668870	664040	581190	660820	386530	417440
2039	494770	481290	375910	472490	247930	289450		678360	673550	583600	670270	379980	413420
2040	501600	488180	375720	479340	242650	285960		688520	683720	586480	680410	373690	409740
2041	508880	495530	375790	486670	237550	282680		699370	694600	589830	691260	367640	406390
2042	516610	503350	376130	494470	232620	279610		710910	706170	593680	702810	361840	403390
2043	524810	511650	376760	502770	227850	276750		723160	718470	598030	715090	356280	400730
2044	533490	520440	377670	511580	223260	274100		736130	731480	602890	728110	350960	398400
2045	542660	529730	378870	520880	218820	271650		749820	745240	608280	741870	345860	396410
2046	552320	539520	380360	530700	214540	269410		764250	759730	614190	756370	341000	394750
2047	562490	549830	382150	541050	210420	267380		779430	774980	620650	771640	336350	393420
2048	573180	560660	384240	551930	206460	265550		795370	790990	627650	787670	331930	392420
2049	584390	572030	386640	563360	202630	263930		812070	807760	635210	804480	327720	391750

## Sheet: VMMC
Model	ICL
Level	Provinces-aggregate
Run	2018-05-19
Indicator	Number of VMMC performed, annually								Coverage of male circumcision: % of men 15-49 years circumcised
Age	All Ages								15-49 years
Scenario	No VMMC ever	Program ends after 2016	Targets 2021 met	Pessimistic	Fast Track with VMMC	Fast Track without VMMC			No VMMC ever	Program ends after 2016	Targets 2021 met	Pessimistic	Fast Track with VMMC	Fast Track without VMMC
2008	0	0	0	0	0	0			10.87	10.955	10.955	10.955	10.955	10.87
2009	0	2769.1	2769.1	2769.1	2769.1	0			10.851	11.263	11.263	11.263	11.263	10.851
2010	0	11048	11048	11048	11048	0			10.829	12.325	12.325	12.325	12.325	10.829
2011	0	36358	36358	36358	36358	0			10.805	13.46	13.46	13.46	13.46	10.805
2012	0	40399	40399	40399	40399	0			10.779	16.751	16.751	16.751	16.751	10.779
2013	0	111220	111220	111220	111220	0			10.752	22.662	22.662	22.662	22.662	10.752
2014	0	207730	207730	207730	207730	0			10.725	28.476	28.476	28.476	28.476	10.725
2015	0	224000	224000	224000	224000	0			10.697	33.17	33.17	33.17	33.17	10.697
2016	0	206190	206190	206190	206190	0			10.67	31.874	40.553	40.553	40.553	10.67
2017	0	0	320950	320950	320950	0			10.643	30.644	47.809	47.809	47.779	10.638
2018	0	0	353710	353710	353710	0			10.616	29.479	53.246	45.657	53.117	10.601
2019	0	0	315540	0	315540	0			10.59	28.376	56.392	43.622	56.153	10.565
2020	0	0	248260	0	248260	0			10.565	27.332	56.77	41.701	56.435	10.53
2021	0	0	133450	0	133450	0			10.54	26.346	57.307	39.887	56.958	10.497
2022	0	0	165830	0	168630	0			10.516	25.415	73.156	38.175	73.026	10.466
2023	0	0	207750	0	254200	0			10.493	24.535	75.016	36.56	75.013	10.436
2024	0	0	144200	0	140220	0			10.471	23.705	75.016	35.037	75.029	10.407
2025	0	0	99594	0	63804	0			10.45	22.922	75.031	33.601	75.028	10.381
2026	0	0	89755	0	56869	0			10.431	22.184	75.028	32.248	75.022	10.355
2027	0	0	87810	0	56869	0			10.411	21.487	75.031	30.972	75.024	10.331
2028	0	0	76870	0	56869	0			10.393	20.831	75.019	29.77	75.028	10.308
2029	0	0	76870	0	56869	0			10.376	20.213	75.035	28.637	75.024	10.286
2030	0	0	76870	0	56869	0			10.36	19.63	75.035	27.57	75.017	10.266
2031	0	0	54480	0	56869	0			10.345	19.081	75.022	26.564	75.029	10.246
2032	0	0	54480	0	56869	0			10.33	18.563	75.024	25.617	75.016	10.228
2033	0	0	54480	0	56869	0			10.316	18.076	75.034	24.724	75.025	10.21
2034	0	0	54480	0	56869	0			10.303	17.616	75.027	23.883	75.018	10.194
2035	0	0	54480	0	56869	0			10.291	17.183	75.032	23.091	75.022	10.178
2036	0	0	54480	0	56869	0			10.28	16.775	75.024	22.344	75.025	10.163
2037	0	0	54480	0	56869	0			10.269	16.391	75.026	21.64	75.023	10.149
2038	0	0	54480	0	56869	0			10.258	16.029	75.035	20.978	75.011	10.136
2039	0	0	54480	0	56869	0			10.249	15.688	75.023	20.353	75.029	10.123
2040	0	0	54480	0	56869	0			10.239	15.366	75.021	19.764	75.021	10.111
2041	0	0	54480	0	56869	0			10.231	15.064	75.019	19.21	75.024	10.1
2042	0	0	54480	0	56869	0			10.223	14.778	75.025	18.687	75.021	10.09
2043	0	0	54480	0	56869	0			10.215	14.509	75.025	18.195	75.015	10.079
2044	0	0	54480	0	56869	0			10.208	14.256	75.023	17.73	75.017	10.07
2045	0	0	54480	0	56869	0			10.201	14.017	75.019	17.293	75.023	10.061
2046	0	0	54480	0	56869	0			10.195	13.792	75.025	16.881	75.02	10.052
2047	0	0	54480	0	56869	0			10.189	13.58	75.018	16.492	75.019	10.044
2048	0	0	54480	0	56869	0			10.184	13.38	75.026	16.126	75.015	10.037
2049	0	0	54480	0	56869	0			10.179	13.192	75.018	15.781	75.025	10.029

## Sheet: ART
Model	ICL
Level	Provinces-aggregate
Run	2018-05-19
Indicator	Number of PLWH alive on ART
Age	Ages 15+
Scenario	No VMMC ever	Program ends after 2016	Targets 2021 met	Pessimistic	Fast Track with VMMC	Fast Track without VMMC
2008	208750	208750	208750	208750	208750	208750
2009	291770	291770	291770	291770	291770	291770
2010	386810	386810	386810	386810	386810	386810
2011	472710	472700	472700	472700	472700	472710
2012	543240	543220	543220	543220	543220	543240
2013	599150	599080	599080	599080	599080	599150
2014	644960	644770	644770	644770	644770	644960
2015	683600	683190	683190	683190	683180	683600
2016	725530	724750	724740	724740	724740	725530
2017	771770	770480	770420	770420	827430	829560
2018	813540	811630	811420	811420	911520	915200
2019	851110	848480	848000	848040	951650	956510
2020	884940	881510	880620	880770	974610	980550
2021	915420	911150	909710	910030	989380	996350
2022	942930	937770	935580	936230	999090	1007100
2023	967840	961770	958250	959760	1004800	1014300
2024	990470	983500	977930	980980	1007100	1018500
2025	1011100	1003200	994960	1000200	1006700	1020200
2026	1030100	1021300	1009600	1017700	1004000	1019800
2027	1047500	1037900	1022100	1033800	999310	1017500
2028	1063800	1053300	1032800	1048600	992960	1013800
2029	1079000	1067800	1041800	1062500	985190	1008800
2030	1093500	1081500	1049400	1075600	976240	1002800
2031	1107300	1094500	1055800	1088200	966300	995960
2032	1120600	1107200	1061200	1100400	955540	988440
2033	1133700	1119700	1065700	1112300	944140	980410
2034	1146600	1132000	1069600	1124100	932220	972000
2035	1159500	1144300	1072900	1136000	919900	963340
2036	1172400	1156800	1075800	1148100	907290	954520
2037	1185700	1169600	1078400	1160500	894470	945630
2038	1199200	1182800	1080900	1173200	881530	936750
2039	1213200	1196400	1083300	1186500	868530	927950
2040	1227700	1210600	1085700	1200300	855550	919300
2041	1242700	1225300	1088300	1214800	842610	910840
2042	1258400	1240800	1091000	1230000	829780	902630
2043	1274800	1257000	1094100	1246000	817090	894710
2044	1292000	1274100	1097400	1262800	804580	887130
2045	1310100	1292100	1101200	1280600	792280	879900
2046	1329200	1311100	1105500	1299400	780200	873070
2047	1349200	1331000	1110200	1319200	768370	866650
2048	1370200	1352100	1115500	1340100	756810	860670
2049	1392400	1374200	1121500	1362100	745540	855150
