# Supplementary material for: The emerging health impact of voluntary medical male circumcision in Zimbabwe: An evaluation using three epidemiological models
Source: PLoS One. 2018 Jul 18;13(7):e0199453. doi: 10.1371/journal.pone.0199453 (PMC6051576; doi:10.1371/journal.pone.0199453)
Supplement: S5 File — (XLSX) [file pone.0199453.s005.xlsx]

## Sheet: New infections
Model	EMOD
Level	Provinces-aggregate
Run	2018-06-19
Indicator	New HIV infections
Age	All Ages
	No VMMC ever	Program ends after 2016	Targets 2021 met	Pessimistic	Fast Track with VMMC	Fast Track without VMMC
2008	81841.3	81854.3	81854.3	81854.3	81322.7	81300.6
2009	73114.2	73240.6	73240.6	73240.6	72975.2	73201.9
2010	66075.1	66277	66277	66277	66325.4	66258.3
2011	59555.4	59566.9	59566.9	59566.9	59717.1	59543.6
2012	53255.7	53290.1	53290.1	53290.1	53272.7	53399.1
2013	49897	49855	49855	49855	49771.9	50229.6
2014	47107.8	46725.1	46725.1	46725.1	46612.3	47197.9
2015	44356.4	43439.7	43456.6	43456.6	43437.3	44543
2016	43140.2	41434.9	41487.3	41487.3	41492	43130.6
2017	43894	41922.1	41755.8	41717.3	34730.3	36549.6
2018	46226.2	44050.1	43382.6	43084.7	28971.2	31208.2
2019	47235.1	44835	43348.4	43698.1	25349.6	28145.4
2020	48108.3	45179.7	42775.7	43922.3	22914.2	26063
2021	48509.4	45431.8	42335.4	43892.9	20897.8	24751.8
2022	49179.8	45933.6	42610.1	44485.7	19697	23863.3
2023	50099.8	46623.1	42670.9	44930.9	18516.1	22754.7
2024	51041	46929.8	42715.1	45370	17384	21862.2
2025	51722	47414.2	42862.7	45752.1	16300.9	21144.5
2026	52263.9	47981.1	42813.4	46462.1	15206.8	20308.9
2027	53369.9	49001.2	43204.9	47406.9	14293.6	19658.6
2028	54230.2	49780.8	43522.9	48198.8	13333.5	19096.5
2029	55209.7	50722.9	44030.5	49179.7	12436.2	18197.7
2030	56034.8	51695.9	43996	50243.1	11589	17786.4
2031	56620.6	52499.9	44185.5	51188.8	10915.2	17574.5
2032	57656	53915.2	44644.6	52105.2	10332.4	17414.5
2033	58226.3	55318.6	44955.2	53668.2	9937.41	16994.2
2034	58706.1	56167.1	45230.8	54305.2	9396.6	16671.3
2035	59303	56888.4	45653.5	55535.7	8902.97	16407
2036	59546.5	57317.2	45576.1	56229.1	8388.65	16075.7
2037	60270.4	58102	45924.7	57002.8	7990.92	15827.3
2038	60745.7	58930.6	45965.7	57896.7	7577.71	15640.6
2039	61260.9	59405.6	46323.4	58548.6	7271.59	15456.6
2040	61341	60030	46418.6	59262.5	6964.19	15210.6
2041	61746.2	60307	46202.4	59780.7	6647.35	14987
2042	62119.3	60790.3	46490.1	60581.4	6449.33	14961.7
2043	62827.5	61520.8	46845.7	61040.7	6179.64	14991.2
2044	63201	62284.8	47113.5	61719.7	5989.77	15036.2
2045	63582.8	62850.1	47349.3	62356.6	5837.39	15265
2046	64001.7	63225.5	47585.3	62907.7	5747.25	15355.6
2047	64631.3	63904.6	47820.6	63415.2	5633.43	15585.7
2048	65233.8	64641.7	48220.7	64137	5389.64	15923.4
2049	65785.8	65192.3	48648.5	64934.8	5294.55	16160.1
2050	66276.7	65764	48803.7	65688.6	5182.64	16390.5
2051	66736.8	65812.7	49015.5	66179.7	5082.72	16475.2
2052	67246.3	66601.3	49499.3	66670.3	5005.27	16797.3
2053	67814.7	67192.4	49709.6	67236.1	4911.98	17081.2
2054	68465.2	67588.1	50044.8	67590.2	4893.23	17482.2
2055	68640.9	68313.1	50356.6	68356.5	4842.61	17863.1
2056	69232.5	68743.1	50547.6	68667.6	4808.33	18245.8

## Sheet: Population size
Model	EMOD
Level	Provinces-aggregate
Run	2018-06-19
Indicator	Population size
Age & sex	Males 15-49 years							Females 15-49 years
	No VMMC ever	Program ends after 2016	Targets 2021 met	Pessimistic	Fast Track with VMMC	Fast Track without VMMC		No VMMC ever	Program ends after 2016	Targets 2021 met	Pessimistic	Fast Track with VMMC	Fast Track without VMMC
2008	2.77031e+06	2.77032e+06	2.77032e+06	2.77032e+06	2.77036e+06	2.77035e+06		2.72335e+06	2.72336e+06	2.72336e+06	2.72336e+06	2.72342e+06	2.72341e+06
2009	2.83506e+06	2.83508e+06	2.83508e+06	2.83508e+06	2.83513e+06	2.83513e+06		2.78244e+06	2.78244e+06	2.78244e+06	2.78244e+06	2.78252e+06	2.78254e+06
2010	2.90612e+06	2.90626e+06	2.90626e+06	2.90626e+06	2.90625e+06	2.90619e+06		2.85001e+06	2.84995e+06	2.84995e+06	2.84995e+06	2.84991e+06	2.84998e+06
2011	2.97153e+06	2.97161e+06	2.97161e+06	2.97161e+06	2.97175e+06	2.97165e+06		2.91509e+06	2.91505e+06	2.91505e+06	2.91505e+06	2.91475e+06	2.91481e+06
2012	3.03876e+06	3.03877e+06	3.03877e+06	3.03877e+06	3.03887e+06	3.03882e+06		2.9832e+06	2.98314e+06	2.98314e+06	2.98314e+06	2.98281e+06	2.98283e+06
2013	3.10935e+06	3.10926e+06	3.10926e+06	3.10926e+06	3.10937e+06	3.10934e+06		3.05702e+06	3.057e+06	3.057e+06	3.057e+06	3.05665e+06	3.05671e+06
2014	3.18403e+06	3.18393e+06	3.18393e+06	3.18393e+06	3.18393e+06	3.18393e+06		3.13578e+06	3.13578e+06	3.13578e+06	3.13578e+06	3.13541e+06	3.13548e+06
2015	3.26266e+06	3.26249e+06	3.26249e+06	3.26249e+06	3.26238e+06	3.26246e+06		3.21943e+06	3.21949e+06	3.21949e+06	3.21949e+06	3.21914e+06	3.2192e+06
2016	3.33945e+06	3.33931e+06	3.33931e+06	3.33931e+06	3.3392e+06	3.33936e+06		3.30148e+06	3.30156e+06	3.30159e+06	3.30159e+06	3.30114e+06	3.30101e+06
2017	3.41727e+06	3.41713e+06	3.41715e+06	3.41715e+06	3.41624e+06	3.4164e+06		3.38442e+06	3.38448e+06	3.38442e+06	3.38446e+06	3.38373e+06	3.38354e+06
2018	3.49457e+06	3.49437e+06	3.49456e+06	3.49453e+06	3.49405e+06	3.49417e+06		3.46734e+06	3.46741e+06	3.46735e+06	3.46739e+06	3.46839e+06	3.46819e+06
2019	3.57083e+06	3.57056e+06	3.57085e+06	3.57081e+06	3.57424e+06	3.57433e+06		3.55081e+06	3.55085e+06	3.55084e+06	3.55085e+06	3.55597e+06	3.55584e+06
2020	3.64906e+06	3.64885e+06	3.6492e+06	3.64912e+06	3.65808e+06	3.65816e+06		3.63709e+06	3.63699e+06	3.63701e+06	3.63698e+06	3.64737e+06	3.64718e+06
2021	3.73144e+06	3.7315e+06	3.73179e+06	3.73166e+06	3.74601e+06	3.74605e+06		3.72754e+06	3.72738e+06	3.72744e+06	3.7274e+06	3.74327e+06	3.74294e+06
2022	3.81569e+06	3.81576e+06	3.81617e+06	3.81604e+06	3.836e+06	3.83595e+06		3.81962e+06	3.81949e+06	3.81956e+06	3.81945e+06	3.84109e+06	3.84068e+06
2023	3.89944e+06	3.89984e+06	3.90025e+06	3.9001e+06	3.92595e+06	3.92587e+06		3.91218e+06	3.91208e+06	3.91216e+06	3.91206e+06	3.93998e+06	3.93965e+06
2024	3.98451e+06	3.98504e+06	3.98571e+06	3.98545e+06	4.01681e+06	4.01668e+06		4.00604e+06	4.00609e+06	4.00605e+06	4.00611e+06	4.04014e+06	4.03979e+06
2025	4.07016e+06	4.07107e+06	4.07186e+06	4.07161e+06	4.10806e+06	4.10791e+06		4.10033e+06	4.10039e+06	4.10025e+06	4.10035e+06	4.14056e+06	4.14026e+06
2026	4.15811e+06	4.15935e+06	4.1603e+06	4.15996e+06	4.20168e+06	4.20116e+06		4.19624e+06	4.19609e+06	4.19599e+06	4.19621e+06	4.24285e+06	4.24248e+06
2027	4.24616e+06	4.24805e+06	4.24926e+06	4.2487e+06	4.29495e+06	4.29417e+06		4.2926e+06	4.29251e+06	4.29252e+06	4.29269e+06	4.34557e+06	4.34509e+06
2028	4.33371e+06	4.33609e+06	4.33793e+06	4.33705e+06	4.38774e+06	4.38677e+06		4.3884e+06	4.38836e+06	4.3885e+06	4.38855e+06	4.44765e+06	4.44693e+06
2029	4.42092e+06	4.42396e+06	4.42633e+06	4.42521e+06	4.47947e+06	4.47829e+06		4.48304e+06	4.48305e+06	4.48341e+06	4.48345e+06	4.54817e+06	4.54755e+06
2030	4.5085e+06	4.51229e+06	4.51524e+06	4.51385e+06	4.57143e+06	4.56986e+06		4.57783e+06	4.57805e+06	4.5786e+06	4.57845e+06	4.64868e+06	4.6482e+06
2031	4.58861e+06	4.59346e+06	4.59726e+06	4.59541e+06	4.65611e+06	4.65393e+06		4.66458e+06	4.66494e+06	4.66591e+06	4.66555e+06	4.74103e+06	4.7405e+06
2032	4.66617e+06	4.67156e+06	4.67648e+06	4.67411e+06	4.73787e+06	4.73547e+06		4.74756e+06	4.7481e+06	4.74932e+06	4.74888e+06	4.82984e+06	4.82909e+06
2033	4.74283e+06	4.74911e+06	4.75536e+06	4.75215e+06	4.81897e+06	4.81612e+06		4.82937e+06	4.83e+06	4.8316e+06	4.83101e+06	4.91709e+06	4.91625e+06
2034	4.81864e+06	4.8259e+06	4.83344e+06	4.82944e+06	4.8993e+06	4.89597e+06		4.91046e+06	4.91149e+06	4.91328e+06	4.91269e+06	5.00402e+06	5.00292e+06
2035	4.89443e+06	4.90263e+06	4.91157e+06	4.90684e+06	4.97925e+06	4.97578e+06		4.99122e+06	4.99259e+06	4.99481e+06	4.99404e+06	5.09044e+06	5.08917e+06
2036	4.97044e+06	4.98001e+06	4.99043e+06	4.98457e+06	5.0606e+06	5.05671e+06		5.0718e+06	5.07335e+06	5.07608e+06	5.07497e+06	5.17742e+06	5.17576e+06
2037	5.04575e+06	5.05653e+06	5.06867e+06	5.06137e+06	5.14151e+06	5.13714e+06		5.15081e+06	5.15254e+06	5.15622e+06	5.1545e+06	5.26284e+06	5.26075e+06
2038	5.12149e+06	5.13315e+06	5.14705e+06	5.13845e+06	5.22259e+06	5.21775e+06		5.22964e+06	5.23224e+06	5.23624e+06	5.2341e+06	5.34846e+06	5.34577e+06
2039	5.19752e+06	5.20991e+06	5.22545e+06	5.21549e+06	5.30421e+06	5.29878e+06		5.30873e+06	5.31163e+06	5.31654e+06	5.31374e+06	5.43412e+06	5.43119e+06
2040	5.27406e+06	5.28716e+06	5.30458e+06	5.29284e+06	5.38622e+06	5.38021e+06		5.38879e+06	5.392e+06	5.39779e+06	5.39441e+06	5.52097e+06	5.51739e+06
2041	5.35036e+06	5.36427e+06	5.38337e+06	5.37001e+06	5.46857e+06	5.46221e+06		5.46769e+06	5.47158e+06	5.47816e+06	5.47397e+06	5.60741e+06	5.60334e+06
2042	5.42654e+06	5.44067e+06	5.46167e+06	5.44636e+06	5.55093e+06	5.5439e+06		5.54638e+06	5.55088e+06	5.5584e+06	5.55338e+06	5.69366e+06	5.68906e+06
2043	5.50299e+06	5.51767e+06	5.54047e+06	5.5234e+06	5.63362e+06	5.6261e+06		5.6253e+06	5.63034e+06	5.63894e+06	5.63303e+06	5.78038e+06	5.77538e+06
2044	5.5808e+06	5.5956e+06	5.62037e+06	5.60093e+06	5.71714e+06	5.70949e+06		5.70508e+06	5.71078e+06	5.72055e+06	5.7137e+06	5.86797e+06	5.86273e+06
2045	5.66019e+06	5.67512e+06	5.70182e+06	5.68013e+06	5.80239e+06	5.79477e+06		5.78699e+06	5.79338e+06	5.80434e+06	5.79652e+06	5.95782e+06	5.95209e+06
2046	5.73884e+06	5.75352e+06	5.78253e+06	5.75832e+06	5.88738e+06	5.87941e+06		5.86757e+06	5.87431e+06	5.88645e+06	5.87733e+06	6.04632e+06	6.04008e+06
2047	5.81606e+06	5.83024e+06	5.86173e+06	5.83491e+06	5.97076e+06	5.96293e+06		5.9471e+06	5.95425e+06	5.96778e+06	5.95763e+06	6.13396e+06	6.12724e+06
2048	5.89461e+06	5.90814e+06	5.94206e+06	5.91266e+06	6.05568e+06	6.04767e+06		6.02718e+06	6.03461e+06	6.04963e+06	6.03835e+06	6.22222e+06	6.21513e+06
2049	5.97375e+06	5.98619e+06	6.02277e+06	5.99055e+06	6.14124e+06	6.13284e+06		6.10702e+06	6.11502e+06	6.13187e+06	6.11902e+06	6.31055e+06	6.30293e+06
2050	6.05446e+06	6.06555e+06	6.10516e+06	6.06983e+06	6.22849e+06	6.21973e+06		6.18828e+06	6.19638e+06	6.21526e+06	6.20085e+06	6.39989e+06	6.39181e+06
2051	6.13009e+06	6.13979e+06	6.18232e+06	6.14394e+06	6.31064e+06	6.3014e+06		6.26422e+06	6.27234e+06	6.29316e+06	6.27705e+06	6.48433e+06	6.47556e+06
2052	6.20257e+06	6.21098e+06	6.25653e+06	6.2149e+06	6.38987e+06	6.38044e+06		6.33764e+06	6.346e+06	6.36837e+06	6.35052e+06	6.56597e+06	6.55644e+06
2053	6.27569e+06	6.28283e+06	6.33136e+06	6.28666e+06	6.46957e+06	6.45996e+06		6.41098e+06	6.41958e+06	6.44399e+06	6.42425e+06	6.64748e+06	6.63759e+06
2054	6.34851e+06	6.35497e+06	6.40616e+06	6.35873e+06	6.54921e+06	6.53934e+06		6.48414e+06	6.49307e+06	6.51954e+06	6.49782e+06	6.72919e+06	6.71861e+06
2055	6.4215e+06	6.42718e+06	6.48074e+06	6.43044e+06	6.62871e+06	6.61848e+06		6.55704e+06	6.56599e+06	6.59459e+06	6.57077e+06	6.80995e+06	6.79893e+06
2056	6.48171e+06	6.48706e+06	6.54266e+06	6.48989e+06	6.69583e+06	6.6852e+06		6.61636e+06	6.62546e+06	6.65609e+06	6.63032e+06	6.87777e+06	6.86588e+06

## Sheet: PLHIV
Model	EMOD
Level	Provinces-aggregate
Run	2018-06-19
Indicator	Population size
Age & sex	Males 15-49 years							Females 15-49 years
Scenario	No VMMC ever	Program ends after 2016	Targets 2021 met	Pessimistic	Fast Track with VMMC	Fast Track without VMMC		No VMMC ever	Program ends after 2016	Targets 2021 met	Pessimistic	Fast Track with VMMC	Fast Track without VMMC
2008	360340	360341	360341	360341	360025	360023		545327	545327	545327	545327	545512	545509
2009	359257	359304	359304	359304	358740	358759		545172	545138	545138	545138	545271	545358
2010	358037	358315	358315	358315	357622	357646		546633	546590	546590	546590	546609	546861
2011	356383	356747	356747	356747	356320	356296		548660	548695	548695	548695	548626	548742
2012	354272	354531	354531	354531	354071	354124		550582	550703	550703	550703	550503	550621
2013	352345	352531	352531	352531	352000	352295		552547	552825	552825	552825	552596	552815
2014	351031	351105	351105	351105	350291	351094		554806	555141	555141	555141	554928	555067
2015	349413	348790	348790	348790	347912	349515		556550	556963	556963	556963	556634	556847
2016	347939	346233	346238	346238	345240	348095		557768	558002	558035	558035	557777	558071
2017	346922	343747	343726	343697	341183	345283		558881	558656	558711	558766	557082	557707
2018	345004	340253	339898	339713	334160	339709		559577	558875	558945	558948	553231	554182
2019	340950	334552	333338	333141	326302	333595		559568	558418	558293	558148	547945	549517
2020	336459	328135	325507	325826	317667	327011		558747	556841	556368	556345	541445	543629
2021	331831	321621	316721	318175	307987	319748		557128	554383	553382	553566	533563	536648
2022	327006	314782	307486	310314	297744	311989		554721	551140	549368	549836	524460	528690
2023	322013	307742	297888	302243	286499	303340		551182	546833	544177	545137	513655	519172
2024	317090	300599	288135	294188	274632	294018		547093	541705	537863	539516	501531	508479
2025	312298	293546	278271	286229	262186	284218		542420	535764	530635	533114	488073	496572
2026	308068	287333	268987	279101	249706	274413		537388	529318	522783	526169	473699	483830
2027	304304	281557	260088	272534	237101	264350		532278	522885	514763	519229	458399	470443
2028	301028	276473	251595	266807	224094	254138		527072	516348	506401	512123	442103	456222
2029	298382	272062	243800	261830	211090	243896		521666	509559	497693	504806	424761	441082
2030	296195	268481	236415	257912	197874	233387		516388	502844	488813	497620	406670	425239
2031	295406	266596	230549	255671	185615	223999		512676	497535	481221	491890	389267	410356
2032	295294	265880	225362	254565	173910	215233		509103	492619	473834	486490	371784	395591
2033	295573	266118	220659	254347	162332	206511		505895	488310	466690	481682	353884	380437
2034	296378	267210	216667	255051	150859	197915		503005	484622	459973	477442	335757	365186
2035	297589	269052	213316	256483	139590	189371		500559	481566	453844	474037	317645	349894
2036	300584	272672	211847	260157	130285	182691		500482	480988	450098	473149	302109	337295
2037	303935	276906	211042	264592	121497	176557		501046	481215	447086	473185	286991	325296
2038	307397	281464	210483	269298	113130	170585		502117	482120	444468	473800	271999	313392
2039	310995	286073	210386	274632	105243	164849		503674	483515	442414	475171	257299	301880
2040	314364	290754	210701	279902	97934	159247		505619	485524	440891	477092	242925	290693
2041	318684	296293	211980	286210	91992.2	154885		509158	489369	441087	480906	230394	281390
2042	322991	301959	213345	292647	86595.2	150791		513388	493799	441784	485492	218542	272755
2043	327094	307364	214752	298878	81520.3	146919		517640	498321	442818	490305	206944	264398
2044	331096	312702	216260	304915	76844.8	143287		522069	503230	443976	495325	195610	256400
2045	334892	318125	217835	310770	72577.6	140021		526731	508493	445471	500889	184710	248805
2046	339231	324019	219878	317156	69125	137555		532370	514940	448180	507610	175112	242663
2047	343633	329812	221913	323509	66046.1	135409		538220	521530	451152	514476	166073	237018
2048	347724	335518	223822	329558	63127	133561		543897	527914	453851	521037	157335	231853
2049	351798	341005	225679	335443	60358.8	131877		549326	534131	456573	527639	148972	227117
2050	355425	346257	227446	341436	57720.1	130357		554615	540420	459220	534201	141042	222827
2051	359457	351625	229243	347531	55349.7	129147		560318	546891	462352	541047	133912	219334
2052	363278	356523	231091	353178	53070	128129		565819	553077	465386	547811	127230	216229
2053	366913	361297	232828	358405	50838.6	127260		571185	559320	468496	554419	120995	213506
2054	370352	365436	234439	363167	48701.2	126649		576510	565252	471514	560889	115101	211115
2055	373610	369337	235981	367545	46653.6	126272		581361	570953	474285	567054	109619	209191
2056	376602	372676	237138	371373	44679.7	126016		585632	576143	476745	572637	104410	207462

## Sheet: VMMC
Model	EMOD
Level	Provinces-aggregate
Run	2018-06-19
Indicator	Number of VMMC performed, annually								Coverage of male circumcision: % of men 15-49 years circumcised
Age	All Ages								15-49 years
Scenario	No VMMC ever	Program ends after 2016	Targets 2021 met	Pessimistic	Fast Track with VMMC	Fast Track without VMMC			No VMMC ever	Program ends after 2016	Targets 2021 met	Pessimistic	Fast Track with VMMC	Fast Track without VMMC
2008	0	506.135	506.135	506.135	506.184	0			9.38921	9.38921	9.38921	9.38921	9.39086	9.39086
2009	0	3859.28	3859.28	3859.28	3859.65	0			9.39193	9.45219	9.45219	9.45219	9.45156	9.39154
2010	0	14298.3	14298.3	14298.3	14299.7	0			9.39362	9.64529	9.64529	9.64529	9.6461	9.39333
2011	0	39035.7	39035.7	39035.7	39039.5	0			9.39306	10.2928	10.2928	10.2928	10.2936	9.39215
2012	0	49917.6	49917.6	49917.6	49922.4	0			9.38482	11.2433	11.2433	11.2433	11.2444	9.38513
2013	0	127420	127420	127420	127432	0			9.38007	13.1947	13.1947	13.1947	13.1972	9.37996
2014	0	222004	222004	222004	222025	0			9.37242	16.8564	16.8564	16.8564	16.8593	9.37286
2015	0	235859	235859	235859	235882	0			9.36086	21.9734	21.9734	21.9734	21.9792	9.36022
2016	0	198595	198595	198595	198614	0			9.34828	27.6579	27.6576	27.6576	27.665	9.34865
2017	0	0	172287	179382	172554	0			9.33697	30.5754	31.6924	31.8577	31.7136	9.33848
2018	0	0	222147	191347	222834	0			9.32631	31.5917	37.1033	37.7162	37.1346	9.32738
2019	0	0	244650	0	245349	0			9.31974	32.1601	42.8527	40.2493	42.8671	9.31876
2020	0	0	270834	0	271687	0			9.30982	32.2955	49.0053	40.706	48.9798	9.31123
2021	0	0	115222	0	115154	0			9.30507	32.0006	53.1115	40.807	53.018	9.30001
2022	0	0	121590	0	121590	0			9.29887	31.3707	54.8952	40.5934	54.7308	9.28601
2023	0	0	128255	0	128002	0			9.29722	30.7339	56.7362	40.0468	56.5047	9.2806
2024	0	0	135577	0	135518	0			9.2909	30.1034	58.6417	39.2037	58.3425	9.27271
2025	0	0	141798	0	141849	0			9.28845	29.4871	60.6142	38.3563	60.2569	9.26712
2026	0	0	144368	0	144533	0			9.28262	28.8744	62.6034	37.5167	62.1934	9.25879
2027	0	0	149420	0	149539	0			9.27895	28.2774	64.6067	36.699	64.153	9.25208
2028	0	0	153659	0	154067	0			9.27471	27.6963	66.6069	35.9022	66.1261	9.24622
2029	0	0	158380	0	158936	0			9.27194	27.1271	68.6059	35.1234	68.108	9.24192
2030	0	0	160595	0	161362	0			9.26736	26.5561	70.6058	34.3486	70.1033	9.23387
2031	0	0	153513	0	154281	0			9.26568	26.0325	72.4959	33.6396	72.0004	9.2306
2032	0	0	157301	0	158333	0			9.26346	25.5237	74.3249	32.9551	73.8452	9.22663
2033	0	0	160010	0	161355	0			9.26287	25.0171	76.1295	32.2749	75.6736	9.22398
2034	0	0	162752	0	164462	0			9.26066	24.5018	77.8866	31.5924	77.4734	9.22101
2035	0	0	163054	0	164964	0			9.25961	23.9672	79.5984	30.8933	79.2367	9.21807
2036	0	0	156543	0	158488	0			9.25885	23.4237	81.0876	30.1905	80.778	9.21456
2037	0	0	160664	0	162801	0			9.25797	22.8578	82.4783	29.4588	82.2226	9.21132
2038	0	0	163996	0	166637	0			9.26003	22.2907	83.7177	28.5779	83.5241	9.2107
2039	0	0	168006	0	170799	0			9.26206	21.7127	84.7305	27.5276	84.5952	9.21327
2040	0	0	169782	0	172799	0			9.2627	21.1057	85.4848	26.445	85.4017	9.21206
2041	0	0	164883	0	167736	0			9.26089	20.5061	85.9864	25.4183	85.946	9.21071
2042	0	0	168666	0	171913	0			9.26071	19.8742	86.3865	24.3827	86.3798	9.20969
2043	0	0	172492	0	175801	0			9.26241	19.2221	86.7261	23.3311	86.752	9.21067
2044	0	0	176690	0	180191	0			9.26247	18.5113	86.9991	22.2386	87.0544	9.20964
2045	0	0	178353	0	181760	0			9.26196	17.7088	87.2114	21.0809	87.2877	9.20947
2046	0	0	171416	0	175089	0			9.26028	16.8691	87.361	19.9347	87.4544	9.20683
2047	0	0	175336	0	178924	0			9.26196	15.9567	87.4568	18.7427	87.5657	9.20765
2048	0	0	178967	0	182748	0			9.26073	15.0368	87.5304	17.551	87.6505	9.20702
2049	0	0	182746	0	186807	0			9.26273	14.0926	87.5796	16.3428	87.7107	9.20715
2050	0	0	184297	0	188460	0			9.26405	13.0819	87.6067	15.0846	87.7485	9.20891
2051	0	0	177492	0	181894	0			9.26375	12.0842	87.6192	13.8585	87.7684	9.20857
2052	0	0	180884	0	185220	0			9.26354	11.1587	87.6149	12.6884	87.7738	9.2085
2053	0	0	184054	0	188533	0			9.26383	10.397	87.6126	11.6716	87.7816	9.20924
2054	0	0	187249	0	191992	0			9.26437	9.8441	87.6168	10.8853	87.7989	9.20905
2055	0	0	188311	0	193365	0			9.26534	9.48545	87.6321	10.2591	87.8236	9.2077
2056	0	0	181751	0	186738	0			9.26585	9.31948	87.6558	9.78772	87.8586	9.20876

## Sheet: ART
Model	EMOD
Level	Provinces-aggregate
Run	2018-06-19
Indicator	Number of PLWH alive on ART
Age	All Ages
Scenario	No VMMC ever	Program ends after 2016	Targets 2021 met	Pessimistic	Fast Track with VMMC	Fast Track without VMMC
2008	332663	332665	332665	332665	333676	333673
2009	536252	536317	536317	536317	536898	536888
2010	738262	738526	738526	738526	738574	738280
2011	1.00216e+06	1.00244e+06	1.00244e+06	1.00244e+06	1.00143e+06	1.00172e+06
2012	1.16526e+06	1.16554e+06	1.16554e+06	1.16554e+06	1.1643e+06	1.1648e+06
2013	1.28744e+06	1.28791e+06	1.28791e+06	1.28791e+06	1.28662e+06	1.28692e+06
2014	1.41201e+06	1.41247e+06	1.41247e+06	1.41247e+06	1.41078e+06	1.41145e+06
2015	1.49012e+06	1.49007e+06	1.49007e+06	1.49007e+06	1.48864e+06	1.48931e+06
2016	1.56306e+06	1.56266e+06	1.56282e+06	1.56282e+06	1.55707e+06	1.55858e+06
2017	1.56683e+06	1.56462e+06	1.56487e+06	1.56478e+06	1.72297e+06	1.7271e+06
2018	1.57665e+06	1.57119e+06	1.5708e+06	1.57058e+06	1.8285e+06	1.83575e+06
2019	1.58029e+06	1.57247e+06	1.57111e+06	1.57089e+06	1.89247e+06	1.90358e+06
2020	1.5855e+06	1.5749e+06	1.57189e+06	1.5722e+06	1.9316e+06	1.94684e+06
2021	1.58963e+06	1.57652e+06	1.57079e+06	1.57236e+06	1.95831e+06	1.97839e+06
2022	1.59477e+06	1.57896e+06	1.57032e+06	1.57337e+06	1.97813e+06	2.00414e+06
2023	1.60193e+06	1.5834e+06	1.57137e+06	1.57616e+06	1.99393e+06	2.02633e+06
2024	1.6117e+06	1.58975e+06	1.57395e+06	1.58117e+06	2.0061e+06	2.04565e+06
2025	1.62344e+06	1.59793e+06	1.57808e+06	1.58796e+06	2.01511e+06	2.06219e+06
2026	1.63524e+06	1.60602e+06	1.58188e+06	1.59463e+06	2.02163e+06	2.07652e+06
2027	1.64958e+06	1.6167e+06	1.58768e+06	1.60384e+06	2.02596e+06	2.08913e+06
2028	1.6666e+06	1.6301e+06	1.59555e+06	1.61594e+06	2.02807e+06	2.10016e+06
2029	1.68591e+06	1.64563e+06	1.60526e+06	1.63012e+06	2.02815e+06	2.10954e+06
2030	1.70681e+06	1.66293e+06	1.61616e+06	1.64628e+06	2.02638e+06	2.11724e+06
2031	1.72738e+06	1.67999e+06	1.62664e+06	1.66213e+06	2.0227e+06	2.12358e+06
2032	1.749e+06	1.69845e+06	1.63798e+06	1.67944e+06	2.01743e+06	2.12897e+06
2033	1.77164e+06	1.71873e+06	1.65012e+06	1.69836e+06	2.01046e+06	2.13327e+06
2034	1.79468e+06	1.74009e+06	1.66276e+06	1.71832e+06	2.00205e+06	2.13644e+06
2035	1.81891e+06	1.76263e+06	1.67625e+06	1.73968e+06	1.99235e+06	2.13844e+06
2036	1.84304e+06	1.7852e+06	1.68948e+06	1.76149e+06	1.9813e+06	2.13949e+06
2037	1.86711e+06	1.80816e+06	1.70286e+06	1.7839e+06	1.96861e+06	2.1391e+06
2038	1.89112e+06	1.83159e+06	1.71601e+06	1.80649e+06	1.95443e+06	2.13742e+06
2039	1.91475e+06	1.8547e+06	1.72897e+06	1.8293e+06	1.93855e+06	2.13457e+06
2040	1.9386e+06	1.87844e+06	1.74215e+06	1.85273e+06	1.92177e+06	2.13105e+06
2041	1.96205e+06	1.90201e+06	1.75481e+06	1.87631e+06	1.90391e+06	2.12636e+06
2042	1.98516e+06	1.92506e+06	1.76693e+06	1.89965e+06	1.88446e+06	2.12025e+06
2043	2.00758e+06	1.94772e+06	1.77847e+06	1.9226e+06	1.86358e+06	2.113e+06
2044	2.0293e+06	1.97e+06	1.78956e+06	1.94489e+06	1.84131e+06	2.10422e+06
2045	2.0516e+06	1.99324e+06	1.80107e+06	1.96795e+06	1.81848e+06	2.09549e+06
2046	2.07326e+06	2.01562e+06	1.81181e+06	1.99066e+06	1.79457e+06	2.08617e+06
2047	2.09459e+06	2.03746e+06	1.82212e+06	2.01275e+06	1.76941e+06	2.07589e+06
2048	2.11503e+06	2.05887e+06	1.83156e+06	2.03421e+06	1.74291e+06	2.06436e+06
2049	2.13497e+06	2.07936e+06	1.84049e+06	2.05519e+06	1.71496e+06	2.05231e+06
2050	2.15533e+06	2.10061e+06	1.84983e+06	2.07686e+06	1.68682e+06	2.04048e+06
2051	2.17497e+06	2.12065e+06	1.85833e+06	2.09774e+06	1.65757e+06	2.02826e+06
2052	2.19409e+06	2.14006e+06	1.86626e+06	2.11757e+06	1.62712e+06	2.0152e+06
2053	2.21229e+06	2.15895e+06	1.87336e+06	2.13694e+06	1.59534e+06	2.00124e+06
2054	2.23011e+06	2.17707e+06	1.88003e+06	2.15589e+06	1.56207e+06	1.98658e+06
2055	2.24829e+06	2.19621e+06	1.88726e+06	2.17523e+06	1.52914e+06	1.97247e+06
2056	2.26575e+06	2.21432e+06	1.89357e+06	2.19356e+06	1.49555e+06	1.95813e+06
